# Supplementary material for: Left colic artery diameter is an important factor affecting anastomotic blood supply in sigmoid colon cancer or rectal cancer surgery: a pilot study
Source: World J Surg Oncol. 2022 Sep 27;20:313. doi: 10.1186/s12957-022-02774-0 (PMC9513983; doi:10.1186/s12957-022-02774-0)
Supplement: Supplementary file 2 — Additional file 2: Table S1. ROC curve coordinates of LCA diameter. [file 12957_2022_2774_MOESM2_ESM.xlsx]

## Sheet: Sheet1
Table S1 ROC curve coordinates of LCA diameter
Positive when greater than or equal to this valuea	Sensitivity	1 - Specificity
0.4	1	1
1.45	0.842	1
1.55	0.526	1
1.65	0.421	1
1.75	0.263	1
1.85	0.158	1
1.95	0.105	0.952
2.05	0.053	0.762
2.15	0	0.476
2.25	0	0.333
2.35	0	0.19
2.6	0	0.095
2.9	0	0.048
4	0	0
